# Supplementary material for: Sulfoquinovose Catabolism in E. coli Strains: Compositional and Functional Divergence of yih Gene Cassettes
Source: Int J Mol Sci. 2025 Oct 24;26(21):10351. doi: 10.3390/ijms262110351 (PMC12608037; doi:10.3390/ijms262110351)
Supplement: Supplementary file 1 [file ijms-26-10351-s001.zip]

Archive with 1 entries (1 files):
- ijms-3902378-supplementary.pdf
